# Supplementary material for: Novel Rivastigmine Derivatives as Promising Multi-Target Compounds for Potential Treatment of Alzheimer’s Disease
Source: Biomedicines. 2022 Jun 26;10(7):1510. doi: 10.3390/biomedicines10071510 (PMC9313321; doi:10.3390/biomedicines10071510)
Supplement: Supplementary file 1 [file biomedicines-10-01510-s001.zip]

Archive with 1 entries (1 files):
- biomedicines-1770151-supplementary.pdf
